# Supplementary material for: Integration of individual and social information for decision-making in groups of different sizes
Source: PLoS Biol. 2017 Jun 28;15(6):e2001958. doi: 10.1371/journal.pbio.2001958 (PMC5489145; doi:10.1371/journal.pbio.2001958)
Supplement: S1 Data — (XLSX) [file pbio.2001958.s003.xlsx]

## Sheet: Fig 1C D
	Subject	J1	J2	JS	Group (G)	Scenario Type	Sympathy (S)	Confidence (C)	|J1|			JS>J1		JS<J1
	1	12	10	8	0	0	-1	0.2	3		Initial	Low confidence	High confidence	Low confidence	High confidence
	1	15	15	11	0	0	-0.6	0.4	0		14.44±0.25	19.88±0.36	16.64±0.46	9.88±0.41	12.21±0.42
	1	18	18	11	0	0	-1	0.2	3		year ± standard error mean (s.e.m.)
	1	25	25	18	0	0	-1	0.4	10
	1	15	20	23	0	0	-0.2	0.2	0			D	C	S	G	|J1|
	1	15	17	23	0	0	0	0.4	0		D	1	-0.11	-0.08	0.01	-0.2
	1	15	15	23	0	0	-0.8	0.2	0		C	-0.11	1	-0.1	-0.06	0.43
	1	17	20	23	0	0	-0.8	0.4	2		S	-0.08	-0.1	1	-0.09	0.11
	1	21	22	26	0	0	-1	0.4	6		G	0.01	-0.06	-0.09	1	0.03
	1	12	8	5	0	0	0.4	0.4	3		|J1|	-0.2	0.43	0.11	0.03	1
	1	9	10	15	0	0	0.6	0.2	6
	1	9	10	15	0	0	0.6	0.2	6		Abbreviations: Difference between one’s own judgments and the others’ (D); Confidence level (C); Level of sympathetic emotion (S); Group size (G); Magnitude of initial punishment judgments (|J1|).
	1	10	5	5	0	1	0.6	0	5
	1	12	12	4	0	1	0	0.2	3
	1	12	12	22	0	1	-0.4	0.4	3
	1	13	15	23	0	1	0	0.2	2
	1	20	20	24	0	1	-1	0.4	5
	1	4	5	9	0	1	0.2	0.4	11
	1	5	5	9	0	1	0.6	0.4	10
	1	5	5	10	0	1	0.4	0.4	10
	1	10	10	14	0	1	0.4	0.4	5
	1	10	10	17	0	1	0.2	0.6	5
	1	10	15	17	0	1	0.2	0.4	5
	1	20	20	25	0	1	0.2	0.4	5
	1	15	15	11	1	0	-0.8	0	0
	1	5	5	15	1	0	-0.8	-0.6	10
	1	11	11	17	1	0	-0.8	0	4
	1	18	15	12	1	0	-1	0.4	3
	1	20	20	16	1	0	-1	0.4	5
	1	25	25	21	1	0	-0.6	0.4	10
	1	26	23	20	1	0	-0.6	0.4	11
	1	29	29	23	1	0	-1	0.2	14
	1	15	15	24	1	0	-1	0.2	0
	1	15	15	25	1	0	-0.6	0.2	0
	1	20	20	25	1	0	-1	0.4	5
	1	20	22	27	1	0	-1	0.4	5
	1	22	22	26	1	0	-1	0.4	7
	1	10	8	4	1	0	0.6	0.4	5
	1	8	8	12	1	0	0.4	0.2	7
	1	9	9	15	1	0	0.4	0.2	6
	1	10	6	3	1	1	0	-0.2	5
	1	6	6	10	1	1	0.2	0	9
	1	8	8	12	1	1	0.2	0	7
	1	5	5	12	1	1	-0.8	0.4	10
	1	10	10	15	1	1	0	0.4	5
	1	10	12	14	1	1	0	0.4	5
	1	20	25	27	1	1	-0.6	0.2	5
	1	15	10	6	1	1	0.6	0.4	0
	1	1	1	8	1	1	0.8	0.6	14
	1	5	5	9	1	1	0.8	0.4	10
	1	13	15	20	1	1	0.2	0.2	2
	1	15	15	19	1	1	0.2	0.4	0
	2	10	10	14	0	0	-0.6	-0.6	5
	2	17	18	24	0	0	-0.6	-0.4	2
	2	12	15	17	0	0	0.8	-0.4	3
	2	18	20	23	0	0	-1	0.6	3
	2	22	25	27	0	0	-1	0.4	7
	2	23	25	28	0	0	-1	0.4	8
	2	8	6	4	0	0	0.6	0.6	7
	2	0	0	4	0	0	1	1	15
	2	4	5	11	0	0	0.8	0.6	11
	2	8	8	13	0	0	0.4	0.2	7
	2	8	8	14	0	0	0.8	0.6	7
	2	10	5	4	0	1	-0.2	-0.2	5
	2	21	20	14	0	1	-1	0.2	6
	2	23	21	19	0	1	-1	0.4	8
	2	23	23	17	0	1	-1	0.2	8
	2	24	21	19	0	1	-1	0.2	9
	2	25	25	20	0	1	-1	0.6	10
	2	25	25	19	0	1	-1	0.6	10
	2	21	23	26	0	1	-1	0.4	6
	2	1	1	6	0	1	1	0.8	14
	2	2	2	7	0	1	1	0.8	13
	2	3	3	9	0	1	1	1	12
	2	3	3	7	0	1	1	1	12
	2	8	10	13	0	1	0.6	0.4	7
	2	18	18	11	1	0	0	-0.2	3
	2	25	25	20	1	0	-0.9	0.8	10
	2	26	26	21	1	0	-1	1	11
	2	18	20	24	1	0	-1	0.2	3
	2	10	8	4	1	0	0.2	0.4	5
	2	25	22	19	1	0	0.4	0.4	10
	2	5	5	10	1	0	0.2	0.8	10
	2	15	12	10	1	1	-1	-0.6	0
	2	18	15	13	1	1	-1	-0.4	3
	2	12	15	19	1	1	0.6	-0.4	3
	2	8	6	3	1	1	0	0.4	7
	2	22	20	15	1	1	-1	0.6	7
	2	25	25	20	1	1	-1	1	10
	2	25	25	20	1	1	-0.9	0.8	10
	2	30	30	23	1	1	-1	1	15
	2	3	3	8	1	1	-0.8	0.6	12
	2	6	8	12	1	1	-0.8	0.4	9
	2	12	16	21	1	1	-1	0.4	3
	2	19	21	23	1	1	-0.8	0.4	4
	2	10	7	5	1	1	0.4	0.6	5
	2	12	8	6	1	1	0.8	0.6	3
	2	0	0	4	1	1	1	0.6	15
	2	1	1	6	1	1	0.6	0.8	14
	2	2	3	7	1	1	1	0.4	13
	2	3	5	8	1	1	0.6	0.4	12
	2	3	3	10	1	1	0.8	1	12
	2	10	10	14	1	1	0.6	0.4	5
	2	18	20	27	1	1	0.2	0.2	3
	3	21	20	14	0	0	-1	0.6	6
	3	22	22	15	0	0	-1	0.6	7
	3	25	25	19	0	0	-1	0.6	10
	3	30	30	25	0	0	-1	0.6	15
	3	30	30	23	0	0	-1	1	15
	3	30	30	26	0	0	-1	0.6	15
	3	0	0	4	0	0	0	1	15
	3	14	14	20	0	0	-1	0.6	1
	3	18	18	28	0	0	0	0.6	3
	3	8	8	4	0	0	0.6	0.6	7
	3	6	6	10	0	0	1	0.8	9
	3	23	25	17	0	1	-1	0.6	8
	3	26	26	22	0	1	-1	0.6	11
	3	28	28	23	0	1	-0.8	0.6	13
	3	30	30	25	0	1	-1	0.4	15
	3	30	30	25	0	1	-1	0.8	15
	3	8	8	4	0	1	0.4	0.4	7
	3	11	11	7	0	1	0.6	0.2	4
	3	0	0	6	0	1	0.2	0.8	15
	3	0	0	4	0	1	0.4	0.6	15
	3	0	0	5	0	1	1	1	15
	3	1	1	5	0	1	0.8	0.8	14
	3	3	3	7	0	1	0.6	0.4	12
	3	6	6	12	0	1	0.6	0.4	9
	3	6	8	13	0	1	1	0.2	9
	3	13	13	20	0	1	0.2	0.6	2
	3	17	18	26	0	1	0.2	0.4	2
	3	21	21	26	0	1	0.4	0.6	6
	3	23	30	28	1	0	-1	0	8
	3	20	20	15	1	0	-0.8	0.4	5
	3	28	28	22	1	0	-0.8	0.8	13
	3	28	30	21	1	0	-1	0.8	13
	3	30	30	25	1	0	-1	0.8	15
	3	9	9	4	1	0	0.4	0.2	6
	3	6	6	11	1	0	0.6	0.6	9
	3	8	10	15	1	0	0.6	0.4	7
	3	8	8	12	1	0	0.8	0.6	7
	3	12	12	16	1	0	1	1	3
	3	28	28	23	1	1	-1	0.6	13
	3	30	28	24	1	1	-1	0.4	15
	3	30	30	25	1	1	-1	0.6	15
	3	30	30	26	1	1	-1	0.8	15
	3	30	30	26	1	1	-1	0.8	15
	3	30	30	25	1	1	-1	0.6	15
	3	10	10	6	1	1	0.4	0.4	5
	3	11	9	4	1	1	1	0.6	4
	3	21	22	17	1	1	0.2	0.6	6
	3	0	0	6	1	1	0.4	0.6	15
	3	3	3	9	1	1	0.6	0.6	12
	3	9	9	15	1	1	1	0.8	6
	3	17	17	25	1	1	0.4	0.6	2
	3	22	22	26	1	1	0.6	0.6	7
	4	6	6	11	0	0	0.8	0	9
	4	7	7	14	0	0	0.6	-0.4	8
	4	11	11	15	0	0	0.6	-0.2	4
	4	18	18	22	0	0	-1	0.2	3
	4	18	18	24	0	0	-0.6	0.2	3
	4	21	23	27	0	0	-0.8	0.4	6
	4	21	21	28	0	0	-0.8	0.4	6
	4	22	22	26	0	0	-1	0.6	7
	4	1	1	8	0	0	1	0.8	14
	4	1	1	5	0	0	1	0.6	14
	4	1	1	7	0	1	1	0	14
	4	3	5	10	0	1	1	-0.2	12
	4	12	12	19	0	1	0.2	0	3
	4	18	18	11	0	1	-0.8	0.4	3
	4	21	18	15	0	1	-1	0.6	6
	4	23	23	16	0	1	-1	0.6	8
	4	12	14	16	0	1	-1	0.4	3
	4	16	16	24	0	1	-1	0.6	1
	4	16	16	24	0	1	-1	0.4	1
	4	22	22	28	0	1	-1	0.4	7
	4	22	22	27	0	1	-1	0.4	7
	4	23	23	28	0	1	-1	0.6	8
	4	0	0	4	0	1	1	0.6	15
	4	2	2	8	0	1	0.8	0.2	13
	4	3	3	8	0	1	0.8	0.4	12
	4	3	3	9	0	1	0.6	0.2	12
	4	5	5	11	0	1	0.8	0.2	10
	4	8	8	13	0	1	0.6	0.6	7
	4	5	5	10	1	0	0.8	-0.4	10
	4	5	6	11	1	0	0.6	-0.4	10
	4	30	29	23	1	0	-1	0.2	15
	4	11	12	18	1	0	0	0.2	4
	4	15	16	22	1	0	-1	0.6	0
	4	15	15	21	1	0	-0.9	0.4	0
	4	1	1	8	1	0	1	1	14
	4	1	1	8	1	0	0.8	0.4	14
	4	18	18	14	1	1	0	-0.2	3
	4	25	25	19	1	1	-1	0	10
	4	1	1	8	1	1	-0.8	0	14
	4	7	7	14	1	1	-0.8	-0.4	8
	4	5	5	11	1	1	0.8	0	10
	4	10	12	15	1	1	0.6	0	5
	4	20	20	15	1	1	-1	0.2	5
	4	22	20	17	1	1	-0.9	0.4	7
	4	25	25	18	1	1	-1	0.8	10
	4	25	25	20	1	1	-1	0.6	10
	4	25	25	21	1	1	-1	0.6	10
	4	22	22	26	1	1	-1	0.8	7
	4	22	22	26	1	1	-1	0.4	7
	4	2	2	8	1	1	1	0.2	13
	4	3	3	10	1	1	1	0.6	12
	4	5	5	10	1	1	0.8	0.6	10
	5	15	9	9	0	0	-0.2	-0.4	0
	5	15	15	10	0	0	-0.4	-0.2	0
	5	17	22	23	0	0	-1	-0.4	2
	5	20	24	24	0	0	-1	-0.4	5
	5	20	23	24	0	0	-1	-0.6	5
	5	20	20	12	0	0	-0.4	0.6	5
	5	23	23	18	0	0	-1	0.6	8
	5	24	24	19	0	0	-1	0.4	9
	5	15	15	21	0	0	0	0.2	0
	5	20	27	28	0	0	-1	0.6	5
	5	18	18	11	0	0	0.2	0.6	3
	5	23	19	14	0	0	0.2	0.4	8
	5	20	20	16	0	1	-1	-0.6	5
	5	9	13	14	0	1	0.6	-0.4	6
	5	21	23	25	0	1	0.2	-0.2	6
	5	24	20	20	0	1	-1	0.4	9
	5	26	20	19	0	1	-1	0.2	11
	5	26	26	20	0	1	-1	0.2	11
	5	20	25	26	0	1	-1	0.4	5
	5	21	29	27	0	1	0	0.4	6
	5	3	3	7	0	1	1	0.4	12
	5	6	6	11	0	1	1	0.4	9
	5	6	6	13	0	1	1	0.4	9
	5	9	9	15	0	1	0.6	0.4	6
	5	8	11	14	1	0	-0.4	-0.8	7
	5	17	20	24	1	0	0	-0.6	2
	5	11	11	7	1	0	1	-0.4	4
	5	17	17	10	1	0	0.2	-0.4	2
	5	20	13	13	1	0	0.2	-0.2	5
	5	20	17	16	1	0	-1	0.4	5
	5	22	18	16	1	0	-1	0.4	7
	5	26	26	19	1	0	-0.8	0.4	11
	5	26	19	19	1	0	-1	0.4	11
	5	15	20	22	1	0	0	0.2	0
	5	23	27	27	1	0	-1	0.4	8
	5	15	14	8	1	0	0.4	0.2	0
	5	14	13	10	1	1	0.3	-0.2	1
	5	17	17	13	1	1	-0.4	-0.4	2
	5	23	19	14	1	1	-0.8	-0.4	8
	5	23	18	18	1	1	-1	-0.4	8
	5	4	4	9	1	1	0.6	-0.2	11
	5	10	10	17	1	1	0.8	0	5
	5	14	17	21	1	1	0.4	-0.4	1
	5	15	15	22	1	1	1	0	0
	5	17	15	10	1	1	-1	0.2	2
	5	25	25	19	1	1	-0.8	0.2	10
	5	26	23	21	1	1	-1	0.6	11
	5	26	26	20	1	1	-1	0.8	11
	5	26	26	20	1	1	-1	0.4	11
	5	26	26	21	1	1	-1	0.6	11
	5	21	21	27	1	1	-1	0.2	6
	5	2	2	6	1	1	1	0.4	13
	6	17	18	11	0	0	-0.8	-1	2
	6	9	9	3	0	0	0	0.6	6
	6	15	15	10	0	0	-0.6	0.4	0
	6	16	16	11	0	0	-0.4	0.6	1
	6	17	17	13	0	0	-0.6	0.4	2
	6	30	25	24	0	0	-1	0.6	15
	6	10	10	17	0	0	-1	1	5
	6	11	11	17	0	0	-0.4	0.8	4
	6	13	18	21	0	0	0	0.6	2
	6	15	15	22	0	0	0	0.6	0
	6	17	17	25	0	0	-1	0.6	2
	6	19	19	23	0	0	-0.6	0.6	4
	6	20	20	24	0	0	-0.4	0.8	5
	6	23	25	28	0	0	0	0.6	8
	6	7	5	3	0	0	0.6	0.8	8
	6	18	18	14	0	0	0.4	0.4	3
	6	6	6	11	0	0	0.6	1	9
	6	8	8	13	0	0	0.4	1	7
	6	9	9	13	0	0	0.4	1	6
	6	13	13	20	0	0	0.6	1	2
	6	15	15	24	0	0	0.2	1	0
	6	15	10	8	0	1	-1	-0.8	0
	6	15	17	21	0	1	-0.4	-0.8	0
	6	15	17	23	0	1	0	-0.4	0
	6	20	12	14	0	1	-1	0.8	5
	6	23	20	18	0	1	-0.6	0.8	8
	6	25	23	20	0	1	-0.6	1	10
	6	30	30	26	0	1	-1	1	15
	6	15	10	9	1	0	-1	-0.8	0
	6	15	15	10	1	0	0	-1	0
	6	15	10	8	1	0	-0.4	-0.4	0
	6	12	12	18	1	0	-0.6	-0.8	3
	6	15	19	24	1	0	-0.6	-1	0
	6	17	17	21	1	0	-0.8	-0.2	2
	6	13	13	7	1	0	-0.2	1	2
	6	12	10	7	1	0	0	1	3
	6	13	13	3	1	0	-0.2	0.6	2
	6	30	30	25	1	0	-1	0.8	15
	6	5	5	11	1	0	0	1	10
	6	17	17	23	1	0	-0.8	0.4	2
	6	8	10	12	1	0	0.4	1	7
	6	22	22	26	1	0	0.2	0.8	7
	6	15	6	9	1	1	0.4	-1	0
	6	15	10	7	1	1	0.2	-0.6	0
	6	10	10	4	1	1	0	0.6	5
	6	15	13	10	1	1	-1	1	0
	6	20	20	15	1	1	-0.8	0.8	5
	6	20	20	15	1	1	-0.6	0.8	5
	6	27	25	20	1	1	-1	0.8	12
	6	28	28	22	1	1	-0.8	0.8	13
	6	15	15	19	1	1	-0.6	0.6	0
	6	8	8	15	1	1	0.4	0.6	7
	7	13	13	3	0	0	0.6	-0.2	2
	7	20	20	15	0	0	-1	0.6	5
	7	8	8	14	0	0	-1	0.4	7
	7	22	25	27	0	0	-1	0.4	7
	7	2	2	8	0	0	0.8	0.6	13
	7	4	4	10	0	0	0.6	0.2	11
	7	5	7	9	0	0	0.6	0.2	10
	7	11	11	18	0	1	0.6	-0.2	4
	7	10	7	5	0	1	-1	0.4	5
	7	20	20	16	0	1	-1	0.6	5
	7	21	21	17	0	1	-1	0.4	6
	7	22	22	16	0	1	-1	0.6	7
	7	22	22	17	0	1	-1	0.6	7
	7	22	19	15	0	1	-0.6	0.6	7
	7	23	23	19	0	1	-1	0.6	8
	7	25	25	21	0	1	-1	0.4	10
	7	25	23	19	0	1	-1	0.6	10
	7	17	20	23	0	1	-1	0.6	2
	7	18	20	23	0	1	-0.4	0.2	3
	7	21	23	27	0	1	-1	0.6	6
	7	20	24	26	0	1	-0.6	0.6	5
	7	9	5	3	0	1	1	0.4	6
	7	6	6	10	0	1	0.6	0.4	9
	7	7	9	12	0	1	0.6	0.2	8
	7	8	8	15	0	1	1	0.4	7
	7	8	8	14	0	1	0.6	0.2	7
	7	9	11	13	0	1	0.4	0.2	6
	7	10	10	14	0	1	0.4	0.2	5
	7	10	6	4	1	0	0.2	-0.2	5
	7	4	7	11	1	0	0.2	-0.4	11
	7	10	10	14	1	0	0.4	-0.2	5
	7	25	23	20	1	0	-0.9	0.2	10
	7	25	25	20	1	0	-1	0.8	10
	7	25	25	20	1	0	-1	0.6	10
	7	25	25	20	1	0	-1	0.8	10
	7	27	27	22	1	0	-1	0.6	12
	7	8	8	15	1	0	0.4	0.6	7
	7	10	10	17	1	0	0.2	0.2	5
	7	10	8	6	1	0	0.4	0.4	5
	7	5	5	12	1	0	0.6	0.4	10
	7	6	8	13	1	0	1	0.4	9
	7	24	24	17	1	1	-1	0.6	9
	7	24	24	18	1	1	-0.9	0.6	9
	7	24	24	20	1	1	-1	0.4	9
	7	25	25	19	1	1	-1	0.6	10
	7	16	19	20	1	1	-0.8	0.2	1
	7	18	20	26	1	1	-1	0.4	3
	7	22	25	28	1	1	-1	0.4	7
	7	23	23	27	1	1	-0.8	0.6	8
	7	5	5	10	1	1	0.8	0.6	10
	7	5	6	11	1	1	1	0.2	10
	7	8	8	12	1	1	0.6	0.4	7
	8	7	5	3	0	0	-0.6	0.8	8
	8	20	20	15	0	0	-1	0.8	5
	8	24	24	20	0	0	-1	0.6	9
	8	15	16	22	0	0	-0.2	0.2	0
	8	18	25	24	0	0	-1	0.6	3
	8	10	8	4	0	0	0.6	0.2	5
	8	12	10	8	0	0	0.4	0.2	3
	8	0	0	4	0	0	1	0.8	15
	8	0	0	4	0	0	1	0.6	15
	8	0	0	6	0	0	0.8	0.2	15
	8	1	2	8	0	0	0.8	0.6	14
	8	8	8	12	0	0	0.4	0.6	7
	8	18	16	10	0	1	0.6	0	3
	8	15	12	8	0	1	-0.8	0.2	0
	8	18	18	11	0	1	-0.8	0.6	3
	8	28	26	21	0	1	-0.8	0.8	13
	8	28	26	23	0	1	-1	0.2	13
	8	10	10	16	0	1	-0.4	1	5
	8	20	24	25	0	1	-0.6	0.4	5
	8	20	25	27	0	1	-0.8	0.6	5
	8	20	22	25	0	1	-1	0.6	5
	8	1	4	7	0	1	0.6	0.4	14
	8	2	2	6	0	1	1	0.6	13
	8	12	18	17	0	1	0.2	0.4	3
	8	9	15	17	1	0	-0.4	-0.4	6
	8	16	14	12	1	0	0.4	-0.2	1
	8	12	12	6	1	0	0	0.2	3
	8	18	15	11	1	0	-0.4	0.4	3
	8	20	16	14	1	0	-1	0.8	5
	8	20	20	14	1	0	-1	0.4	5
	8	20	20	14	1	0	-0.6	0.8	5
	8	25	25	21	1	0	-1	0.8	10
	8	8	8	14	1	0	-0.4	0.6	7
	8	23	29	27	1	0	-0.8	0.8	8
	8	8	8	13	1	0	1	0.2	7
	8	5	8	11	1	1	-0.4	-0.2	10
	8	15	8	6	1	1	-1	0.2	0
	8	16	14	11	1	1	-1	0.6	1
	8	16	18	11	1	1	-1	0.6	1
	8	22	22	17	1	1	-0.2	0.6	7
	8	25	25	20	1	1	-1	0.8	10
	8	1	1	5	1	1	1	0.4	14
	8	0	2	6	1	1	-0.4	0.4	15
	8	0	2	7	1	1	-0.4	0.8	15
	8	18	22	24	1	1	-0.7	0.6	3
	8	18	21	23	1	1	-0.7	0.6	3
	8	23	29	28	1	1	-1	0.8	8
	8	2	4	8	1	1	1	0.2	13
	8	3	3	9	1	1	0.8	0.4	12
	8	6	6	12	1	1	0.4	0.4	9
	8	15	20	22	1	1	0.8	0.2	0
	8	17	18	23	1	1	0.2	0.2	2
	9	20	17	15	0	0	-0.6	0.6	5
	9	20	18	16	0	0	-1	1	5
	9	26	22	20	0	0	-1	1	11
	9	26	23	22	0	0	-1	1	11
	9	28	26	21	0	0	-1	1	13
	9	30	30	23	0	0	-1	1	15
	9	17	21	26	0	0	-1	1	2
	9	0	0	5	0	0	1	1	15
	9	2	4	9	0	0	1	1	13
	9	3	5	8	0	0	1	1	12
	9	22	20	16	0	1	-1	1	7
	9	22	20	16	0	1	-0.8	1	7
	9	20	15	10	0	1	-0.4	0.8	5
	9	25	25	20	0	1	-1	1	10
	9	25	22	18	0	1	-1	1	10
	9	25	23	21	0	1	-1	1	10
	9	6	8	14	0	1	-1	1	9
	9	12	15	18	0	1	-0.4	0.6	3
	9	20	22	25	0	1	-1	0.8	5
	9	10	7	5	0	1	0.8	1	5
	9	24	20	17	0	1	0.2	1	9
	9	0	0	4	0	1	1	1	15
	9	3	4	8	0	1	1	0.6	12
	9	4	5	11	0	1	0.6	0.8	11
	9	7	9	12	0	1	1	0.8	8
	9	8	10	14	0	1	0.6	1	7
	9	10	12	15	0	1	1	1	5
	9	12	15	18	0	1	0.2	0.6	3
	9	17	11	11	1	0	0	-0.2	2
	9	10	8	5	1	0	-0.4	0.8	5
	9	13	11	9	1	0	-0.8	0.8	2
	9	25	22	20	1	0	-1	1	10
	9	27	25	22	1	0	-1	1	12
	9	11	8	5	1	0	0.2	0.4	4
	9	11	7	5	1	0	0.6	0.8	4
	9	15	13	10	1	0	0.2	0.8	0
	9	1	2	6	1	0	1	0.8	14
	9	3	3	10	1	0	0.8	1	12
	9	4	5	8	1	0	0.8	1	11
	9	24	24	19	1	1	-1	0.8	9
	9	25	22	21	1	1	-0.6	1	10
	9	25	22	20	1	1	-0.8	0.6	10
	9	26	26	20	1	1	-1	1	11
	9	27	27	20	1	1	-1	1	12
	9	28	25	21	1	1	-1	1	13
	9	29	28	25	1	1	-1	1	14
	9	30	28	24	1	1	-1	1	15
	9	17	20	23	1	1	-0.2	1	2
	9	20	23	24	1	1	-1	1	5
	9	5	7	11	1	1	1	1	10
	9	6	6	10	1	1	0.6	0.8	9
	9	10	13	17	1	1	0.4	1	5
	10	9	6	3	0	0	0	-0.4	6
	10	10	14	19	0	0	0	-0.2	5
	10	18	24	27	0	0	-0.2	-0.2	3
	10	20	17	14	0	0	-1	0.6	5
	10	25	23	19	0	0	-0.6	0.6	10
	10	25	22	19	0	0	-0.4	0.6	10
	10	5	6	11	0	0	-0.2	0.4	10
	10	10	12	15	0	0	-0.6	0.2	5
	10	15	20	22	0	0	-1	0.4	0
	10	18	18	24	0	0	-1	0.6	3
	10	2	3	7	0	0	0.2	0.8	13
	10	3	3	7	0	0	0.2	0.4	12
	10	3	5	10	0	0	1	1	12
	10	3	5	10	0	0	1	0.6	12
	10	3	3	8	0	0	1	1	12
	10	10	11	14	0	0	0.8	0.4	5
	10	20	15	13	0	1	-1	0.6	5
	10	20	19	14	0	1	-1	0.6	5
	10	25	23	20	0	1	-1	0.8	10
	10	18	20	28	0	1	-1	0.6	3
	10	20	20	24	0	1	-0.8	1	5
	10	20	23	28	0	1	-1	0.4	5
	10	8	5	4	0	1	0.6	0.4	7
	10	10	10	3	0	1	0.2	0.2	5
	10	10	8	5	0	1	0.2	0.4	5
	10	0	0	4	0	1	1	1	15
	10	1	1	5	0	1	1	1	14
	10	1	2	5	0	1	1	0.4	14
	10	10	15	18	1	0	0.2	-0.2	5
	10	15	15	11	1	0	-0.7	0.6	0
	10	20	20	15	1	0	-0.7	1	5
	10	23	23	17	1	0	-1	0.6	8
	10	26	26	22	1	0	-1	0.6	11
	10	30	30	23	1	0	-1	1	15
	10	5	6	9	1	0	-0.7	0.4	10
	10	10	14	16	1	0	-0.7	0.2	5
	10	15	20	21	1	0	-1	0.4	0
	10	1	1	8	1	0	1	1	14
	10	3	3	8	1	0	0.8	0.8	12
	10	3	4	7	1	0	0.4	0.8	12
	10	3	3	9	1	0	0.4	0.8	12
	10	8	10	12	1	0	0.8	0.2	7
	10	10	12	16	1	0	1	0.8	5
	10	10	6	4	1	1	-0.4	-0.2	5
	10	19	23	24	1	1	-0.4	-0.4	4
	10	15	15	8	1	1	-0.2	0.4	0
	10	30	30	26	1	1	-1	1	15
	10	30	30	24	1	1	-0.6	1	15
	10	20	25	28	1	1	-1	0.6	5
	10	7	5	3	1	1	0.8	0.6	8
	10	8	5	3	1	1	0.4	0.4	7
	10	20	15	13	1	1	0.2	0.6	5
	11	15	20	20	0	0	-1	0	0
	11	30	30	25	0	0	-1	0.4	15
	11	30	29	24	0	0	-1	0.6	15
	11	30	30	23	0	0	-1	0.8	15
	11	19	21	25	0	0	-0.2	0.2	4
	11	19	20	25	0	0	-0.6	0.2	4
	11	20	20	25	0	0	-0.6	0.2	5
	11	22	25	27	0	0	-1	0.2	7
	11	15	15	7	0	0	0.4	0.2	0
	11	15	13	10	0	0	0.4	0.2	0
	11	16	16	12	0	0	0.2	0.4	1
	11	13	11	5	0	1	0.6	-0.2	2
	11	14	11	8	0	1	0.8	0	1
	11	15	13	10	0	1	0.4	0	0
	11	7	8	14	0	1	0.8	0	8
	11	20	20	16	0	1	-1	0.2	5
	11	26	26	20	0	1	-0.8	0.6	11
	11	26	26	22	0	1	-1	0.6	11
	11	26	25	22	0	1	-1	0.2	11
	11	27	26	22	0	1	-1	0.2	12
	11	27	28	22	0	1	-1	0.4	12
	11	0	0	4	0	1	1	0.2	15
	11	1	2	6	0	1	1	0.2	14
	11	3	4	9	0	1	1	0.2	12
	11	4	4	8	0	1	1	0.2	11
	11	4	4	8	0	1	1	0.2	11
	11	8	8	15	0	1	0.6	0.2	7
	11	8	9	13	0	1	0.6	0.2	7
	11	16	15	12	1	0	-0.8	0	1
	11	16	15	12	1	0	0	0	1
	11	18	15	12	1	0	-1	-0.4	3
	11	28	28	24	1	0	-1	0.4	13
	11	29	29	23	1	0	-1	0.4	14
	11	30	30	25	1	0	-1	0.4	15
	11	30	30	23	1	0	-1	0.8	15
	11	30	30	23	1	0	-1	0.4	15
	11	30	30	25	1	0	-1	0.6	15
	11	30	30	25	1	0	-1	0.8	15
	11	30	30	24	1	0	-1	0.6	15
	11	7	4	3	1	0	0.8	0.2	8
	11	9	7	4	1	0	0.8	0.2	6
	11	15	13	10	1	0	0.4	0.2	0
	11	3	4	7	1	0	0.8	0.2	12
	11	9	9	5	1	1	0.6	-0.2	6
	11	11	9	4	1	1	1	0	4
	11	11	9	6	1	1	0.2	-0.2	4
	11	13	15	19	1	1	0.4	-0.4	2
	11	13	13	8	1	1	0	0.2	2
	11	25	22	18	1	1	-1	0.2	10
	11	4	7	11	1	1	0.4	0.2	11
	11	8	9	13	1	1	0.6	0.2	7
	11	10	11	15	1	1	0.6	0.2	5
	12	15	11	8	0	0	-0.6	0.4	0
	12	20	20	14	0	0	-1	0.6	5
	12	20	18	15	0	0	0	0.6	5
	12	22	19	15	0	0	-0.2	0.4	7
	12	23	21	19	0	0	-0.8	0.6	8
	12	25	22	21	0	0	-0.6	0.4	10
	12	25	22	19	0	0	-0.8	0.4	10
	12	27	25	20	0	0	-0.6	0.6	12
	12	28	27	21	0	0	-1	1	13
	12	7	8	12	0	0	0	0.6	8
	12	15	16	19	0	0	-0.6	0.4	0
	12	15	20	25	0	0	-0.4	0.2	0
	12	4	5	10	0	0	0.4	0.8	11
	12	4	4	8	0	0	0.6	0.6	11
	12	6	6	10	0	0	1	0.8	9
	12	7	8	12	0	0	0.8	0.6	8
	12	10	12	15	0	0	0.6	0.4	5
	12	10	12	15	0	0	0.6	0.2	5
	12	10	11	14	0	0	0.8	0.8	5
	12	19	23	27	0	0	0.2	0.2	4
	12	20	24	27	0	1	-0.2	0	5
	12	17	12	12	0	1	0.2	-0.6	2
	12	9	5	3	0	1	0.8	0.4	6
	12	17	17	12	0	1	0.2	0.4	2
	12	0	1	6	0	1	1	0.8	15
	12	1	2	6	0	1	0.6	0.8	14
	12	2	2	8	0	1	1	1	13
	12	6	7	11	0	1	0.4	0.6	9
	12	15	7	5	1	0	0.4	-0.2	0
	12	18	14	12	1	0	-0.4	0.2	3
	12	25	20	18	1	0	-0.8	0.4	10
	12	25	23	19	1	0	-0.6	0.6	10
	12	26	24	19	1	0	-1	0.8	11
	12	28	28	23	1	0	-1	0.8	13
	12	30	30	24	1	0	-0.8	1	15
	12	18	22	26	1	0	-0.4	0.2	3
	12	23	26	27	1	0	-0.8	0.6	8
	12	23	26	27	1	0	-0.6	0.6	8
	12	24	28	28	1	0	-0.8	0.6	9
	12	4	4	8	1	0	0.8	0.8	11
	12	9	9	15	1	0	0.6	0.4	6
	12	10	15	17	1	0	0.4	0.2	5
	12	10	12	15	1	0	0.6	0.4	5
	12	18	22	23	1	0	0.4	0.4	3
	12	9	4	4	1	1	0	-0.2	6
	12	18	11	11	1	1	0	-0.2	3
	12	13	9	5	1	1	0.4	-0.4	2
	12	15	10	9	1	1	0.2	-0.2	0
	12	24	26	28	1	1	-0.4	0.6	9
	12	9	5	4	1	1	0.6	0.2	6
	12	1	2	6	1	1	1	1	14
	12	2	3	9	1	1	0.8	0.8	13
	13	17	21	25	0	0	-1	-0.2	2
	13	20	22	25	0	0	-0.6	-0.2	5
	13	25	23	19	0	0	-1	0.8	10
	13	26	24	21	0	0	-1	0.4	11
	13	26	26	17	0	0	-0.6	0.4	11
	13	26	24	21	0	0	-1	0.6	11
	13	29	29	22	0	0	-1	0.6	14
	13	29	30	23	0	0	-1	1	14
	13	4	5	11	0	0	-1	0.4	11
	13	8	11	14	0	0	-0.6	0.6	7
	13	3	4	8	0	0	1	0.6	12
	13	9	5	3	0	1	0.6	-0.2	6
	13	16	12	8	0	1	0.2	-0.4	1
	13	6	10	12	0	1	0.4	-0.2	9
	13	18	24	25	0	1	0.2	-0.2	3
	13	22	18	15	0	1	-1	0.6	7
	13	23	22	17	0	1	-1	0.6	8
	13	30	30	25	0	1	-1	0.6	15
	13	20	23	25	0	1	-0.8	0.6	5
	13	24	26	28	0	1	-1	0.6	9
	13	20	18	13	0	1	0.2	0.6	5
	13	22	17	13	0	1	0.4	0.4	7
	13	30	30	23	0	1	0.6	1	15
	13	0	0	7	0	1	0.6	1	15
	13	2	4	7	0	1	0.4	0.8	13
	13	2	3	8	0	1	0.6	0.6	13
	13	3	3	8	0	1	0.4	0.8	12
	13	9	10	13	0	1	0.2	0.2	6
	13	20	25	28	1	0	-0.8	0	5
	13	15	10	10	1	0	0.2	-0.4	0
	13	25	23	18	1	0	-1	0.8	10
	13	25	20	18	1	0	-0.2	0.6	10
	13	25	23	20	1	0	-0.6	0.6	10
	13	26	23	19	1	0	-1	1	11
	13	26	26	19	1	0	-1	0.8	11
	13	26	24	17	1	0	-0.9	0.6	11
	13	26	24	22	1	0	-1	1	11
	13	29	29	24	1	0	-1	1	14
	13	29	30	23	1	0	-1	1	14
	13	29	28	23	1	0	-1	1	14
	13	30	30	24	1	0	-1	1	15
	13	5	7	9	1	0	0.6	0.4	10
	13	5	6	9	1	0	0.2	0.4	10
	13	6	7	12	1	0	0.4	1	9
	13	10	12	14	1	0	0.4	0.4	5
	13	14	8	8	1	1	-0.9	-0.4	1
	13	5	7	10	1	1	0.4	-0.2	10
	13	10	14	17	1	1	0.2	-0.2	5
	13	12	15	19	1	1	0.4	-0.4	3
	13	25	23	19	1	1	-0.8	0.4	10
	13	25	21	20	1	1	-0.2	0.4	10
	13	28	28	22	1	1	0.2	0.8	13
	14	8	11	12	0	0	-0.2	-0.2	7
	14	8	1	3	0	0	0.6	-0.2	7
	14	10	4	3	0	0	0.4	-0.2	5
	14	10	7	6	0	0	0.4	0	5
	14	19	10	11	0	0	0.2	-1	4
	14	5	3	11	0	0	0.2	-0.4	10
	14	5	2	11	0	0	0.6	-1	10
	14	9	9	5	0	0	-0.4	0.6	6
	14	14	10	8	0	0	-0.4	0.4	1
	14	7	7	12	0	0	-0.2	0.2	8
	14	7	9	17	0	0	-0.4	0.2	8
	14	7	11	14	0	0	-0.2	0.2	8
	14	7	13	16	0	0	-0.4	0.4	8
	14	7	14	16	0	0	-0.4	0.4	8
	14	8	13	15	0	0	-0.4	0.4	7
	14	10	14	19	0	0	-0.4	0.2	5
	14	11	11	17	0	0	-0.2	0.2	4
	14	10	5	6	0	0	0.4	0.4	5
	14	4	4	9	0	0	0.4	0.4	11
	14	4	5	11	0	0	0.4	0.4	11
	14	5	9	11	0	0	0.2	0.2	10
	14	5	5	11	0	0	0.4	0.4	10
	14	9	12	17	0	1	-0.4	0.2	6
	14	3	4	7	0	1	0.2	0.6	12
	14	9	11	16	1	0	-0.2	0	6
	14	10	13	14	1	0	-0.4	0	5
	14	16	21	22	1	0	-0.6	-0.2	1
	14	8	6	3	1	0	-0.6	0.2	7
	14	11	9	4	1	0	-0.6	0.2	4
	14	12	9	7	1	0	-0.8	0.2	3
	14	12	4	4	1	0	-0.4	0.4	3
	14	2	4	9	1	0	-0.2	0.2	13
	14	7	11	13	1	0	-0.8	0.2	8
	14	7	8	13	1	0	-0.2	0.4	8
	14	14	17	22	1	0	-0.4	0.4	1
	14	1	2	8	1	0	0.6	0.6	14
	14	4	4	11	1	0	0.2	0.4	11
	14	5	7	12	1	0	0.2	0.6	10
	14	7	10	11	1	0	0.2	0.4	8
	14	8	10	12	1	0	0.4	0.2	7
	14	15	12	9	1	1	-0.6	0.2	0
	14	15	10	10	1	1	-0.8	0.2	0
	14	14	10	9	1	1	-0.2	0.4	1
	14	17	9	10	1	1	-0.6	0.4	2
	14	20	19	15	1	1	-0.8	0.4	5
	14	20	15	13	1	1	-0.2	0.4	5
	14	24	19	17	1	1	-0.8	0.2	9
	14	1	1	5	1	1	-0.2	0.4	14
	14	4	12	13	1	1	-0.2	0.2	11
	14	4	7	11	1	1	-0.6	0.2	11
	14	0	0	7	1	1	0.6	0.6	15
	14	12	14	19	1	1	0.2	0.2	3
	15	15	15	9	0	0	-0.6	0.2	0
	15	20	20	15	0	0	-0.6	0.6	5
	15	23	23	16	0	0	-1	0.6	8
	15	23	23	19	0	0	-0.4	0.6	8
	15	30	30	25	0	0	-0.8	0.8	15
	15	30	30	23	0	0	-1	0.4	15
	15	30	30	24	0	0	-1	0.6	15
	15	8	11	18	0	0	-0.2	0.4	7
	15	1	1	8	0	0	0.6	0.4	14
	15	2	2	8	0	0	0.4	0.4	13
	15	3	3	10	0	0	1	0.6	12
	15	3	3	10	0	0	1	0.6	12
	15	4	4	10	0	0	0.6	0.6	11
	15	7	7	12	0	0	0.2	0.4	8
	15	15	15	19	0	0	0.2	0.6	0
	15	17	17	21	0	1	-0.2	-0.2	2
	15	4	4	8	0	1	0.4	0	11
	15	6	6	11	0	1	0.2	0	9
	15	15	15	5	0	1	-0.2	0.4	0
	15	20	20	26	0	1	-0.2	0.4	5
	15	20	20	28	0	1	-0.6	0.6	5
	15	22	22	27	0	1	-0.8	0.8	7
	15	23	24	27	0	1	-0.6	0.6	8
	15	23	23	28	0	1	-0.6	0.6	8
	15	23	23	27	0	1	-0.6	0.8	8
	15	11	11	6	0	1	0.2	0.4	4
	15	0	0	4	0	1	1	1	15
	15	0	0	5	0	1	1	1	15
	15	21	21	17	1	0	-0.6	0.4	6
	15	23	23	18	1	0	-0.5	0.6	8
	15	24	24	19	1	0	-0.8	0.6	9
	15	25	25	18	1	0	-0.4	1	10
	15	25	25	18	1	0	-0.6	0.6	10
	15	27	27	23	1	0	-0.5	0.8	12
	15	30	30	24	1	0	-0.8	0.8	15
	15	30	30	26	1	0	-0.8	0.6	15
	15	30	30	25	1	0	-0.8	0.6	15
	15	5	5	12	1	0	-0.8	0.6	10
	15	10	11	15	1	0	-0.8	0.6	5
	15	9	11	14	1	0	-0.4	0.2	6
	15	15	15	25	1	0	-0.4	0.6	0
	15	2	2	9	1	0	0.4	0.6	13
	15	5	5	10	1	0	0.4	0.6	10
	15	5	5	12	1	0	0.4	0.4	10
	15	7	7	12	1	0	0.4	0.4	8
	15	10	10	15	1	0	0.2	0.4	5
	15	15	18	22	1	1	-0.2	-0.2	0
	15	8	8	3	1	1	-0.2	0.4	7
	15	15	17	23	1	1	-0.4	0.6	0
	15	22	22	26	1	1	-0.6	0.6	7
	15	23	23	28	1	1	-0.8	0.4	8
	15	0	0	5	1	1	1	0.4	15
	16	7	5	12	0	0	-1	-0.6	8
	16	6	7	12	0	0	0	0.8	9
	16	7	7	14	0	0	-0.2	0.8	8
	16	7	7	13	0	0	0	0.6	8
	16	7	7	14	0	0	0	0.6	8
	16	9	9	14	0	0	-0.4	0.8	6
	16	15	15	20	0	0	0	0.6	0
	16	15	15	23	0	0	0	0.8	0
	16	0	0	5	0	0	1	1	15
	16	0	0	6	0	0	1	0.8	15
	16	0	0	5	0	0	1	1	15
	16	1	1	8	0	0	1	1	14
	16	1	1	6	0	0	1	1	14
	16	2	2	6	0	0	0.4	0.8	13
	16	2	1	7	0	0	1	0.8	13
	16	8	8	3	0	1	-0.6	0.2	7
	16	10	10	5	0	1	-0.6	0.8	5
	16	0	0	6	0	1	0	1	15
	16	0	0	4	0	1	0	1	15
	16	2	2	8	0	1	0	0.4	13
	16	5	5	15	0	1	0.4	0.6	10
	16	5	5	9	0	1	0.4	0.4	10
	16	6	6	10	0	1	0.4	0.6	9
	16	7	7	12	0	1	0.4	0.8	8
	16	12	7	6	1	0	0	-0.4	3
	16	29	29	25	1	0	-1	0	14
	16	2	2	6	1	0	0	0	13
	16	5	5	9	1	0	0	-0.6	10
	16	17	15	21	1	0	-1	-0.4	2
	16	8	8	3	1	0	0.4	-0.6	7
	16	3	1	10	1	0	0	1	12
	16	5	5	12	1	0	0	0.4	10
	16	5	5	11	1	0	0	1	10
	16	5	5	14	1	0	-0.7	1	10
	16	7	7	11	1	0	0	0.8	8
	16	7	7	13	1	0	-0.6	0.6	8
	16	8	9	13	1	0	0	0.2	7
	16	0	0	7	1	0	1	1	15
	16	0	0	6	1	0	1	1	15
	16	7	7	3	1	1	-0.7	1	8
	16	20	20	15	1	1	-1	0.6	5
	16	20	20	14	1	1	-1	0.6	5
	16	0	0	5	1	1	0	1	15
	16	0	0	5	1	1	-0.4	1	15
	16	1	1	5	1	1	-0.4	1	14
	16	2	2	6	1	1	0	1	13
	16	2	2	6	1	1	0	1	13
	16	2	2	9	1	1	-0.4	0.8	13
	16	3	3	9	1	1	0	1	12
	16	2	2	9	1	1	0.6	0.6	13
	16	7	7	13	1	1	0.4	0.8	8
	16	15	15	21	1	1	0.2	0.4	0
	17	15	15	10	0	0	0.2	-0.4	0
	17	5	7	12	0	0	1	0	10
	17	8	8	15	0	0	0.6	-0.6	7
	17	11	15	16	0	0	0.6	-0.4	4
	17	22	17	15	0	0	-0.4	0.2	7
	17	22	22	15	0	0	-0.6	0.2	7
	17	25	25	20	0	0	0	0.6	10
	17	3	3	9	0	0	1	0.6	12
	17	3	3	9	0	0	1	0.4	12
	17	5	5	10	0	0	0.8	0.4	10
	17	6	8	12	0	0	1	0.4	9
	17	10	10	16	0	0	0.8	0.6	5
	17	22	20	16	0	1	-0.6	-0.4	7
	17	23	20	18	0	1	-0.4	-0.4	8
	17	27	22	20	0	1	-0.6	0	12
	17	18	20	27	0	1	0	-0.4	3
	17	19	23	23	0	1	-0.6	-0.2	4
	17	25	25	19	0	1	-0.4	0.4	10
	17	30	30	23	0	1	-1	0.8	15
	17	22	25	27	0	1	-0.6	0.2	7
	17	7	7	3	0	1	0.8	0.4	8
	17	7	5	3	0	1	0.4	0.2	8
	17	4	4	10	0	1	1	0.6	11
	17	5	5	12	0	1	0.8	0.2	10
	17	17	17	12	1	0	0.8	-0.4	2
	17	25	20	17	1	0	0.4	-0.2	10
	17	9	11	13	1	0	0.6	-0.2	6
	17	12	14	16	1	0	0.6	-0.4	3
	17	20	25	28	1	0	0.6	-0.4	5
	17	20	20	16	1	0	0	0.4	5
	17	23	20	17	1	0	-0.2	0.4	8
	17	24	24	19	1	0	-0.6	0.6	9
	17	30	30	24	1	0	0.6	0.8	15
	17	3	3	8	1	0	0.8	0.4	12
	17	5	5	11	1	0	1	0.2	10
	17	7	7	12	1	0	1	0.2	8
	17	10	10	16	1	0	0.6	0.2	5
	17	10	10	14	1	0	1	0.4	5
	17	5	7	9	1	1	-0.4	-0.2	10
	17	17	19	23	1	1	-0.8	-0.4	2
	17	20	25	28	1	1	-0.2	-0.2	5
	17	8	5	3	1	1	0.8	-0.4	7
	17	10	6	6	1	1	0.4	-0.4	5
	17	25	25	19	1	1	-0.6	0.4	10
	17	25	25	18	1	1	-0.6	0.4	10
	17	26	26	21	1	1	-0.8	0.4	11
	17	26	26	19	1	1	-0.6	0.4	11
	17	28	28	23	1	1	-1	0.6	13
	17	30	30	24	1	1	-1	0.8	15
	17	30	30	23	1	1	-1	0.8	15
	17	3	3	8	1	1	-0.4	0.6	12
	17	8	5	3	1	1	0.8	0.4	7
	18	17	17	13	0	0	-0.4	-0.2	2
	18	20	18	14	0	0	-0.8	0	5
	18	24	22	20	0	0	-0.8	0	9
	18	9	10	15	0	0	0	-0.4	6
	18	18	21	22	0	0	-1	-0.2	3
	18	10	14	20	0	0	0.4	-0.4	5
	18	10	10	17	0	0	0.6	-0.4	5
	18	10	12	17	0	0	0.2	-0.6	5
	18	21	19	16	0	0	-1	0.4	6
	18	24	20	17	0	0	-0.8	0.2	9
	18	25	25	21	0	0	-0.8	0.8	10
	18	27	24	20	0	0	-0.2	0.4	12
	18	10	15	18	0	0	0	0.2	5
	18	20	23	24	0	0	-0.4	0.2	5
	18	20	22	24	0	0	-0.6	0.2	5
	18	21	24	28	0	0	-0.4	0.2	6
	18	22	25	26	0	0	-1	0.4	7
	18	0	0	4	0	0	1	0.6	15
	18	15	12	11	0	1	0.2	-0.2	0
	18	5	6	11	0	1	0.8	-0.2	10
	18	5	5	9	0	1	0.8	-0.2	10
	18	7	8	12	0	1	0.6	0	8
	18	2	2	8	0	1	0.6	0.4	13
	18	3	3	8	0	1	0.6	0.6	12
	18	5	5	11	0	1	0.4	0.2	10
	18	5	5	10	0	1	0.6	0.4	10
	18	5	7	10	0	1	0.6	0.4	10
	18	6	8	12	0	1	0.4	0.4	9
	18	10	4	4	1	0	0	-0.8	5
	18	21	18	16	1	0	-0.6	-0.4	6
	18	12	15	16	1	0	-0.2	-0.4	3
	18	18	26	27	1	0	-0.8	-0.6	3
	18	19	19	13	1	0	-1	0.4	4
	18	20	20	14	1	0	-0.4	0.2	5
	18	24	22	19	1	0	-1	0.2	9
	18	27	26	21	1	0	-1	0.2	12
	18	28	28	24	1	0	-1	0.6	13
	18	28	28	22	1	0	-0.8	0.8	13
	18	30	30	25	1	0	-1	1	15
	18	19	24	25	1	1	-0.4	-0.6	4
	18	7	2	3	1	1	0.2	0	8
	18	12	7	4	1	1	0.6	0	3
	18	12	6	6	1	1	0.2	-1	3
	18	4	4	8	1	1	0.4	0	11
	18	5	7	11	1	1	1	-0.2	10
	18	8	10	15	1	1	0.4	-0.4	7
	18	15	18	20	1	1	0.4	-0.4	0
	18	2	2	8	1	1	0.4	0.4	13
	18	4	4	9	1	1	0.8	0.6	11
	18	5	5	9	1	1	0.8	0.2	10
	18	5	6	11	1	1	1	0.2	10
	18	6	6	10	1	1	0.8	0.4	9
	19	15	15	21	0	0	-0.6	-0.6	0
	19	21	23	26	0	0	-0.8	-0.4	6
	19	8	6	3	0	0	0.2	-0.6	7
	19	9	6	4	0	0	0.6	-0.2	6
	19	12	10	4	0	0	0.4	-0.6	3
	19	3	4	8	0	0	0.8	-0.6	12
	19	20	23	26	0	0	0.6	-0.4	5
	19	16	14	11	0	0	-0.4	0.4	1
	19	14	14	9	0	0	-0.2	0.6	1
	19	22	22	18	0	0	-1	0.6	7
	19	22	20	16	0	0	-0.6	0.6	7
	19	26	26	22	0	0	-1	0.6	11
	19	28	28	24	0	0	-1	0.6	13
	19	16	16	21	0	0	-0.4	0.4	1
	19	20	20	25	0	0	-0.6	0.6	5
	19	22	23	26	0	0	-0.8	0.8	7
	19	14	14	10	0	0	0.4	0.2	1
	19	0	0	4	0	0	1	1	15
	19	2	2	8	0	0	0.6	0.4	13
	19	4	6	8	0	0	0.8	0.4	11
	19	5	5	12	0	0	0.6	0.2	10
	19	28	28	22	0	1	-1	0.8	13
	19	30	28	24	0	1	-1	0.8	15
	19	16	18	22	0	1	-0.8	0.4	1
	19	15	16	21	1	0	-0.2	-0.4	0
	19	15	16	19	1	0	-0.4	-0.2	0
	19	12	10	8	1	0	0.4	-0.2	3
	19	8	12	14	1	0	0.2	-0.4	7
	19	12	10	7	1	0	-0.2	0.4	3
	19	24	23	20	1	0	-0.8	0.8	9
	19	24	24	19	1	0	-0.4	0.4	9
	19	24	24	19	1	0	-0.4	0.8	9
	19	26	24	19	1	0	-1	0.6	11
	19	26	26	20	1	0	-1	0.6	11
	19	16	17	25	1	0	-0.6	0.4	1
	19	16	18	22	1	0	-0.6	0.2	1
	19	18	21	28	1	0	-1	0.2	3
	19	18	19	23	1	0	-0.6	0.4	3
	19	20	23	26	1	0	-0.6	0.2	5
	19	21	22	26	1	0	-0.6	0.4	6
	19	0	1	4	1	0	0.8	0.4	15
	19	2	4	7	1	0	1	0.2	13
	19	2	3	8	1	0	0.6	0.4	13
	19	5	8	12	1	0	0.2	0.4	10
	19	10	12	16	1	0	0.2	0.2	5
	19	23	20	19	1	1	-0.8	-0.2	8
	19	6	8	12	1	1	-0.2	-0.4	9
	19	28	28	24	1	1	-1	0.8	13
	19	28	26	24	1	1	-1	0.8	13
	19	30	30	26	1	1	-1	0.8	15
	19	6	7	11	1	1	-0.2	0.2	9
	19	10	10	17	1	1	-0.2	0.6	5
	20	18	16	12	0	0	-0.8	0	3
	20	11	15	18	0	0	0.4	-0.4	4
	20	15	15	10	0	0	0	0.2	0
	20	20	20	14	0	0	-0.4	0.2	5
	20	21	19	17	0	0	-1	0.2	6
	20	24	24	20	0	0	-1	0.4	9
	20	26	26	21	0	0	-1	0.4	11
	20	29	29	25	0	0	-1	1	14
	20	2	2	7	0	0	1	0.4	13
	20	2	4	9	0	0	1	0.2	13
	20	3	3	10	0	0	1	0.2	12
	20	4	4	8	0	0	0.8	0.2	11
	20	15	18	21	0	0	1	0.2	0
	20	21	21	16	0	1	-1	0	6
	20	24	24	20	0	1	-0.8	-0.2	9
	20	17	17	27	0	1	-0.6	-0.4	2
	20	8	4	4	0	1	0.8	-0.4	7
	20	2	2	7	0	1	1	0	13
	20	20	22	26	0	1	-1	0.4	5
	20	0	0	7	0	1	1	1	15
	20	0	0	4	0	1	1	1	15
	20	0	0	4	0	1	1	0.4	15
	20	1	1	6	0	1	1	0.4	14
	20	2	2	7	0	1	0.8	0.2	13
	20	17	13	10	1	0	-0.8	-0.2	2
	20	17	20	21	1	0	0	-0.6	2
	20	20	17	15	1	0	0.4	-0.2	5
	20	2	2	9	1	0	1	0	13
	20	7	8	12	1	0	1	0	8
	20	7	7	14	1	0	0.6	-0.4	8
	20	17	17	22	1	0	1	-0.4	2
	20	24	24	19	1	0	-1	0.4	9
	20	25	25	21	1	0	-1	0.4	10
	20	25	25	18	1	0	-1	0.6	10
	20	25	25	19	1	0	-0.8	0.2	10
	20	30	30	24	1	0	-1	0.6	15
	20	30	30	26	1	0	-1	0.8	15
	20	24	22	18	1	1	-0.8	0	9
	20	25	25	18	1	1	-1	0	10
	20	24	21	18	1	1	-0.4	-0.2	9
	20	19	24	24	1	1	-0.8	-0.4	4
	20	10	4	4	1	1	0.6	0	5
	20	30	30	24	1	1	-1	0.6	15
	20	30	30	24	1	1	-1	1	15
	20	2	2	6	1	1	-0.7	0.2	13
	20	2	2	9	1	1	-0.7	0.2	13
	20	1	1	5	1	1	1	0.4	14
	20	1	1	8	1	1	1	0.4	14
	20	1	1	6	1	1	1	0.4	14
	20	2	2	7	1	1	1	0.2	13
	20	2	2	7	1	1	0.8	0.2	13
	20	2	2	7	1	1	0.8	0.4	13
	21	15	12	9	0	0	-0.8	0	0
	21	20	20	14	0	0	-0.6	0	5
	21	17	18	22	0	0	-0.6	0	2
	21	17	18	27	0	0	-0.4	-0.2	2
	21	20	20	11	0	0	0.8	-0.2	5
	21	16	18	25	0	0	-0.8	0.2	1
	21	17	17	21	0	0	-0.8	0.6	2
	21	18	25	27	0	0	-0.6	0.2	3
	21	20	25	26	0	0	-0.8	0.2	5
	21	15	13	8	0	0	0.2	0.4	0
	21	5	5	11	0	0	0.6	0.6	10
	21	7	7	11	0	0	0.6	0.2	8
	21	8	8	15	0	0	0.2	0.2	7
	21	10	11	14	0	1	0.4	-0.2	5
	21	17	15	12	0	1	-0.6	0.2	2
	21	18	15	11	0	1	-0.2	0.2	3
	21	17	15	13	0	1	0	0.6	2
	21	25	25	19	0	1	-0.2	0.4	10
	21	25	25	17	0	1	-1	0.6	10
	21	25	25	20	0	1	-0.8	0.8	10
	21	10	10	18	0	1	0.4	0.4	5
	21	10	10	17	0	1	0.4	0.2	5
	21	15	17	21	0	1	0.6	0.2	0
	21	15	17	20	0	1	0.4	0.6	0
	21	15	13	7	1	0	-0.2	0	0
	21	17	12	8	1	0	-0.2	-0.2	2
	21	25	25	19	1	0	-0.4	0	10
	21	30	30	24	1	0	-1	-0.2	15
	21	10	4	4	1	0	0.4	-0.2	5
	21	20	16	15	1	0	0.2	-0.2	5
	21	25	25	19	1	0	-0.8	0.4	10
	21	28	28	21	1	0	-0.8	0.8	13
	21	30	30	23	1	0	-0.8	0.4	15
	21	2	5	9	1	0	0	0.2	13
	21	20	25	28	1	0	-0.6	0.4	5
	21	23	25	27	1	0	-0.6	0.2	8
	21	13	10	5	1	0	0.2	0.2	2
	21	21	20	13	1	0	0.4	0.2	6
	21	5	7	11	1	0	0.6	0.4	10
	21	5	5	12	1	0	0.8	0.4	10
	21	5	5	9	1	0	0.4	0.4	10
	21	7	7	11	1	0	0.2	0.4	8
	21	16	17	21	1	0	0.2	0.2	1
	21	10	6	4	1	1	-0.2	0.4	5
	21	15	10	6	1	1	-0.8	0.2	0
	21	20	20	16	1	1	-0.6	0.2	5
	21	25	23	20	1	1	-0.6	0.8	10
	21	25	25	18	1	1	-1	0.6	10
	21	25	25	20	1	1	-0.6	0.6	10
	21	11	11	18	1	1	-0.8	0.4	4
	21	15	20	25	1	1	-0.6	0.2	0
	21	12	14	17	1	1	1	0.4	3
	22	16	22	25	0	0	-0.4	-0.4	1
	22	20	26	26	0	0	-0.8	-0.4	5
	22	10	8	6	0	0	0.4	-0.2	5
	22	12	7	8	0	0	0.6	0	3
	22	6	9	13	0	0	0.2	-0.4	9
	22	20	22	16	0	0	-0.4	0.6	5
	22	28	24	23	0	0	-0.8	0.4	13
	22	12	12	19	0	0	-0.6	0.2	3
	22	20	26	28	0	0	-0.6	0.4	5
	22	10	7	5	0	0	1	0.2	5
	22	0	0	4	0	0	1	0.8	15
	22	0	0	4	0	0	1	0.8	15
	22	0	0	4	0	0	1	0.4	15
	22	0	0	7	0	0	1	0.6	15
	22	0	0	5	0	0	1	1	15
	22	4	7	8	0	0	0.4	0.4	11
	22	7	7	12	0	0	0.8	0.4	8
	22	23	23	19	0	1	-1	-0.4	8
	22	23	23	18	0	1	-1	0.8	8
	22	25	26	19	0	1	-1	0.6	10
	22	25	25	19	0	1	-1	0.6	10
	22	25	25	19	0	1	-1	0.8	10
	22	10	15	17	0	1	0.4	0.6	5
	22	18	22	25	0	1	0.2	0.4	3
	22	18	20	25	1	0	-1	-0.2	3
	22	10	7	6	1	0	0.2	-0.2	5
	22	10	8	6	1	0	0.4	-0.2	5
	22	10	6	4	1	0	0.6	-0.4	5
	22	10	6	3	1	0	0.6	0	5
	22	3	4	7	1	0	1	-0.4	12
	22	6	9	12	1	0	0.6	-0.2	9
	22	10	11	14	1	0	0.2	-0.2	5
	22	8	5	3	1	0	-0.7	0.4	7
	22	28	25	23	1	0	-0.8	0.6	13
	22	28	28	22	1	0	-1	0.6	13
	22	30	27	23	1	0	-1	0.2	15
	22	22	25	28	1	0	-0.8	0.4	7
	22	20	20	25	1	0	-0.4	0.4	5
	22	8	5	4	1	0	0.4	0.4	7
	22	12	10	6	1	0	0.2	0.2	3
	22	3	3	9	1	0	0.2	0.4	12
	22	5	7	11	1	0	1	0.4	10
	22	15	13	6	1	1	-0.7	-0.2	0
	22	22	19	15	1	1	-0.4	0.6	7
	22	23	23	18	1	1	-1	1	8
	22	25	24	21	1	1	-0.8	0.4	10
	22	25	25	20	1	1	-1	0.4	10
	22	25	23	18	1	1	-0.8	0.8	10
	22	25	25	21	1	1	-1	0.4	10
	22	25	25	19	1	1	-1	0.6	10
	22	30	30	24	1	1	-1	1	15
	22	13	13	20	1	1	0.4	0.4	2
	23	20	18	15	0	0	-0.8	0.4	5
	23	23	21	19	0	0	-1	0.4	8
	23	25	23	20	0	0	-0.6	0.6	10
	23	4	5	10	0	0	-0.2	0.6	11
	23	6	10	10	0	0	-0.2	0.6	9
	23	6	8	11	0	0	0	0.4	9
	23	21	24	26	0	0	-0.6	0.2	6
	23	22	27	27	0	0	-0.8	0.6	7
	23	0	0	4	0	0	0.2	0.4	15
	23	1	1	7	0	0	0.2	0.2	14
	23	8	10	12	0	0	0.2	0.4	7
	23	12	10	6	0	1	-0.8	0	3
	23	10	10	6	0	1	-0.2	0.4	5
	23	12	8	3	0	1	-0.2	0.2	3
	23	6	8	12	0	1	0	0.4	9
	23	7	8	11	0	1	-0.2	0.2	8
	23	8	10	12	0	1	0	0.2	7
	23	10	12	14	0	1	-0.4	0.6	5
	23	15	20	20	0	1	-0.6	0.2	0
	23	15	18	21	0	1	-0.6	0.4	0
	23	18	21	28	0	1	-0.6	0.4	3
	23	18	25	27	0	1	-0.8	0.2	3
	23	20	25	28	0	1	-0.8	0.6	5
	23	20	24	27	0	1	-0.6	0.4	5
	23	18	15	12	1	0	-1	0.6	3
	23	18	16	11	1	0	-0.6	0.2	3
	23	18	10	8	1	0	0	0.2	3
	23	20	17	16	1	0	-0.8	0.2	5
	23	22	22	16	1	0	-1	0.4	7
	23	23	20	16	1	0	-1	0.4	8
	23	23	21	16	1	0	-0.6	0.4	8
	23	25	22	18	1	0	-1	0.4	10
	23	26	26	20	1	0	-1	0.6	11
	23	28	26	24	1	0	-0.8	0.4	13
	23	6	8	11	1	0	-0.8	0.2	9
	23	5	6	12	1	0	0	0.4	10
	23	20	23	27	1	0	-0.2	0.2	5
	23	2	3	6	1	0	0.2	0.4	13
	23	3	6	9	1	1	-0.8	0	12
	23	4	7	11	1	1	0	-0.2	11
	23	8	10	13	1	1	-0.2	-0.2	7
	23	16	24	26	1	1	-1	-0.4	1
	23	15	17	20	1	1	-0.6	0	0
	23	10	10	6	1	1	0	0.2	5
	23	13	11	8	1	1	-0.6	0.2	2
	23	18	16	14	1	1	-0.4	0.2	3
	23	6	6	10	1	1	-0.2	0.4	9
	23	6	9	13	1	1	-0.2	0.4	9
	23	8	10	15	1	1	0	0.4	7
	23	10	12	16	1	1	-0.2	0.2	5
	23	18	21	26	1	1	-1	0.4	3
	23	22	24	26	1	1	-0.8	0.4	7
	24	9	9	3	0	0	-0.6	-0.4	6
	24	10	10	4	0	0	-0.6	-0.8	5
	24	12	14	5	0	0	-0.6	-0.6	3
	24	5	5	12	0	0	0	-0.8	10
	24	18	20	12	0	0	-1	0.6	3
	24	20	20	14	0	0	-0.4	0.6	5
	24	23	25	17	0	0	-0.6	0.8	8
	24	28	26	22	0	0	-1	0.8	13
	24	30	30	23	0	0	-1	1	15
	24	8	5	12	0	0	-0.2	0.6	7
	24	15	16	24	0	0	-1	0.4	0
	24	20	23	25	0	0	-0.8	0.8	5
	24	23	25	27	0	0	-0.8	1	8
	24	20	20	15	0	0	0.4	0.4	5
	24	20	20	11	0	0	0.2	0.4	5
	24	20	20	28	0	1	-0.8	-0.4	5
	24	4	6	8	0	1	1	-0.8	11
	24	8	5	3	0	1	-0.4	0.4	7
	24	25	25	18	0	1	-1	1	10
	24	25	25	19	0	1	-1	1	10
	24	25	25	21	0	1	-1	0.8	10
	24	20	20	25	0	1	-0.2	0.6	5
	24	0	0	4	0	1	1	1	15
	24	0	1	4	0	1	0.8	1	15
	24	0	0	4	0	1	1	1	15
	24	0	0	6	0	1	1	1	15
	24	2	2	8	0	1	1	1	13
	24	2	2	8	0	1	1	1	13
	24	8	6	3	1	0	-0.6	-1	7
	24	10	5	3	1	0	0	-0.8	5
	24	8	8	3	1	0	-0.2	0.2	7
	24	10	10	3	1	0	-0.4	0.6	5
	24	17	10	12	1	0	-0.8	0.4	2
	24	18	20	11	1	0	-0.7	1	3
	24	26	26	22	1	0	-0.7	1	11
	24	29	29	23	1	0	-1	1	14
	24	30	30	23	1	0	-0.8	1	15
	24	30	30	23	1	0	-1	1	15
	24	30	30	23	1	0	-1	0.8	15
	24	30	30	24	1	0	-0.8	1	15
	24	0	3	10	1	0	-0.4	0.8	15
	24	6	4	11	1	0	-0.6	0.8	9
	24	15	15	24	1	0	-0.6	0.2	0
	24	20	20	14	1	1	-1	-0.4	5
	24	20	15	13	1	1	0.8	-0.4	5
	24	4	4	8	1	1	0.2	-0.8	11
	24	4	6	8	1	1	0.4	-0.8	11
	24	5	5	10	1	1	0.2	-1	10
	24	6	6	11	1	1	1	-0.2	9
	24	25	25	21	1	1	-0.8	0.8	10
	24	0	0	5	1	1	1	0.8	15
	24	8	8	13	1	1	0.4	0.6	7

## Sheet: Fig 3A
									0.25±0.03
1	0.1351	-0.001	0.0629	0.2058	-0.1389	0.0294			0.02±0.01
2	0.2214	0.044	-0.0178	0.1234	-0.5487	-0.4622			-0.01±0.01
3	0.2112	0.0643	0.0013	-0.527	-0.9463	-0.4638			-0.20±0.06
4	-0.0319	-0.0068	0.0119	-0.1054	0.2211	0.3062			-0.36±0.10
5	0.369	-0.1274	-0.0871	0.2248	0.2258	-0.0536			-0.05±0.07
6	0.2325	-0.0515	0.0369	0.0515	-0.45	-0.3882
7	0.1413	-0.0348	0.016	0.3067	0.1833	0.3542
8	0.3703	0.0148	-0.095	0.4726	-0.7839	0.0727
9	0.5926	-0.0747	0.0114	0.4796	0.1968	-0.4961
10	0.4063	0.0239	0.0063	0.0085	0.0425	0.3334
11	0.1816	0.0568	-0.0469	-0.0122	-1.1933	-0.3638
12	0.4893	0.0788	-0.0481	0.2713	-0.7157	0.1349
13	0.3909	0.0909	-0.026	0.0166	-0.4537	-0.135
14	0.4432	0.0178	-0.114	0.8039	-0.5947	-0.1963
15	0.0125	0.0159	-0.0242	0.0109	-0.8092	0.1511
16	-0.0306	0.006	0.0093	0.247	0.3943	0.1218
18	0.3011	0.0347	-0.0389	0.6669	-0.3668	-0.0974
19	0.1274	0.1133	0.0355	0.0288	-0.0908	0.3464
20	0.1104	0.0319	0.0327	0.4012	-0.6181	-0.4736
21	0.1483	0.0992	-0.0654	0.0772	-0.3211	0.4197
22	0.3708	-0.0831	0.0348	0.1482	-0.6843	-0.2694
23	0.5258	-0.0554	-0.0108	0.663	-0.9907	-0.2629
24	-0.0432	0.1381	0.0372	0.1248	0.2426	0.2059

## Sheet: Fig 3B
									Precision
	Subjects	Mean	SD		Mean	SD
	1	0.5551	0.0411		0.0974	0.0093			0.39±0.14
	2	0.4992	0.0832		0.4274	0.0389			0.44±0.14
	3	0.7857	0.0361		0.4948	0.0219		mean regression coefficient ± s.e.m.
	4	0.4758	0.049		0.3018	0.0315
	5	0.0646	0.0538		0.1673	0.0279
	6	0.0742	0.147		0.5705	0.0286
	7	0.5963	0.0529		0.3082	0.0205
	8	0.7373	0.0472		0.3908	0.0269
	9	0.7884	0.0583		1.1853	0
	10	0.6564	0.0723		0.5569	0.0357
	11	0.191	0.0458		0.025	0.0308
	12	0.7249	0.0622		0.4975	0.0323
	13	0.5034	0.0849		0.5587	0.0377
	14	0.2188	0.0941		0.0849	0.0229
	15	0.7636	0.0449		0.4126	0.0237
	16	0.7522	0.1084		0.5826	0.0247
	18	0.0154	0.0667		0.0787	0.0466
	19	0.1637	0.073		0.3798	0.0336
	20	0.3777	0.0546		0.2781	0.0544
	21	0.485	0.0457		0.0881	0.0332
	22	0.1395	0.052		0.3452	0.0349
	23	0.5336	0.0435		0.23	0.0203
	24	0.1	0.1185		0.9474	0.0247

## Sheet: Fig 3C
	Subjects		SD		SD		Subjects					Credibility
	1	1.3097	0.0514	1.9112	0.025		1	0.7644	2.3622
	2	1.3103	0.0438	1.7857	0.1008		2	0.5624	2.6305			2.40±0.01
	3	1.1993	1.5776	1.7622	1.0224		3	0.5032	0.7794			1.49±0.01
	4	1.2	0.1046	1.8667	0.7717		4	0.37	1.7306
	5	0.9161	0.0931	1.1537	0.7745		5	0.4844	1.4629			Credibility
	6	0.9068	0.0439	2.9398	0.5431		6	0.6704	1.6082
	7	1.2928	0.7773	2.5017	1.4355		7	0.662	3.9889			0.57±0.02
	8	2.1983	0.1232	3.3856	1.796		8	0.494	1.6739			2.39±0.07
	9	1.8877	0.6545	3.6344	1.6276		9	0.698	4.5067
	10	0.9095	0.0234	1.2638	0.0153		10	0.5792	2.7722
	11	0.9496	0.2001	1.0877	0.1131		11	0.702	2.6689
	12	1.2644	0.9157	1.1605	0.0094		12	0.6172	2.5144
	13	1.2557	0.0901	1.4412	0.5429		13	0.4188	2.0512
	14	1.2755	0.0421	1.3958	1.108		14	0.5432	3.1258
	15	1.2366	0.0988	1.9961	0.5812		15	0.476	2.5563
	16	1.0621	0.038	1.0695	0.061		16	0.6996	2.7852
	18	1.058	0.0447	1.9976	0.0599		18	0.5016	1.907
	19	1.077	0.0622	1.9764	0.0303		19	0.5648	2.4654
	20	1.0684	0.0267	1.948	0.0281		20	0.514	2.6975
	21	5.8012	0.3261	6.8317	0.0181		21	0.6916	2.3434
	22	2.7733	1.4824	2.1441	1.917		22	0.6652	2.1035
	23	1.2804	0.3105	6.041	1.0218		23	0.472	2.4207
	24	1.1061	0.1251	4.0826	1.4104		24	0.6048	1.7046

## Sheet: Fig 3D
		2 log likelihood (LOOCV)				BIC					-2 log likelihood	BIC (LOOCV)
	Subject	Bayesian	Linear	Surprise		Bayesian	Linear	Surprise		Bayesian model	8.55±0.16	25.28±0.15
	1	-6.6062	-11.8904	-14.0963		9.1988	15.7683	13.5624		Linear model	14.12±0.25	43.02±0.23
	2	-6.3051	-16.0221	-14.579		9.4998	11.6366	13.0797		Surprise model	15.75±0.44	44.45±0.18
	3	-9.8153	-13.5441	-16.989		5.9896	14.1146	10.6697
	4	-9.3643	-16.5888	-18.1603		6.4407	11.0699	9.4984
	5	-7.4708	-16.3982	-15.6355		8.3342	11.2605	12.0232
	6	-8.7133	-14.0204	-16.0065		7.0917	13.6383	11.6522
	7	-7.6466	-13.6423	-14.5984		8.1584	14.0164	13.0603
	8	-8.9451	-12.4763	-16.1807		6.8598	15.1824	11.478
	9	-9.4592	-13.9893	-14.301		6.3458	13.6694	13.3577
	10	-6.3546	-11.8994	-17.1337		9.4504	15.7593	10.525
	11	-9.8336	-11.8053	-14.2949		5.9714	15.8534	13.3638
	12	-8.4853	-12.6374	-18.5182		7.3197	15.0213	9.1405
	13	-8.6921	-12.5807	-16.7377		7.1129	15.078	10.921
	14	-8.9019	-16.3247	-14.4875		6.9031	11.334	13.1712
	15	-8.3347	-12.3985	-14.11		7.4703	15.2602	13.5487
	16	-9.04	-12.48	-17.4195		6.765	15.1787	10.2392
	18	-8.3111	-15.7544	-18.3645		7.4939	11.9043	9.2942
	19	-8.3413	-14.7098	-15.3632		7.4636	12.9489	12.2955
	20	-8.3582	-13.0724	-14.2097		7.4468	14.5863	13.449
	21	-8.5348	-13.6949	-13.8222		7.2702	13.9638	13.8365
	22	-9.669	-13.5568	-15.3351		6.136	14.1019	12.3236
	23	-10.3893	-15.2117	-16.4468		5.4157	12.447	11.2119
	24	-7.7278	-15.1027	-15.4318		8.0771	12.556	12.2269

## Sheet: Fig 4B
	GLM3
		-2 log likelihood				BIC					-2 log likelihood	BIC
	Subject	Bayesian	Linear	Surprise		Bayesian	Linear	Surprise		Bayesian model	2.37±0.14	6.32±0.14
	1	2.9787	5.2002	6.6157		6.93	9.1514	10.5669		Linear model	4.68±0.12	8.63±0.12
	2	2.0539	5.1381	6.1977		6.0051	9.0893	10.1489		Surprise model	5.23±0.19	9.18±0.19
	3	2.4073	5.5752	4.4293		6.3585	9.5265	8.3806
	4	3.1495	5.5753	6.7485		7.1008	9.5265	10.6998
	5	1.2717	3.811	3.8392		5.2229	7.7622	7.7904
	6	2.6981	3.7487	5.2011		6.6493	7.6999	9.1524
	7	2.3532	4.8481	5.5356		6.3044	8.7993	9.4869
	8	1.598	4.3304	5.3109		5.5492	8.2816	9.2621
	9	1.9095	4.5478	4.9368		5.8607	8.499	8.888
	10	2.1653	5.1404	5.0858		6.1165	9.0916	9.0371
	11	2.9554	4.4103	6.1648		6.9066	8.3616	10.1161
	12	2.4481	4.96	4.6646		6.3994	8.9113	8.6158
	13	2.6992	5.0867	5.5944		6.6504	9.0379	9.5457
	14	0.8556	4.5851	6.2709		4.8069	8.5363	10.2221
	15	3.3203	5.1832	3.7478		7.2716	9.1344	7.6991
	16	1.1548	3.651	3.6848		5.106	7.6023	7.636
	18	2.0751	5.1607	4.2383		6.0264	9.112	8.1895
	19	2.5869	4.6617	4.6		6.5381	8.6129	8.5512
	20	3.2993	5.1981	5.0272		7.2506	9.1493	8.9784
	21	1.9579	3.7759	5.5823		5.9092	7.7271	9.5336
	22	3.2684	4.6386	6.4458		7.2197	8.5899	10.397
	23	3.0139	3.616	4.9281		6.9651	7.5673	8.8793
	24	2.2043	4.8699	5.499		6.1556	8.8212	9.4502
	Alternative GLM3 (Fixing boxcar duration)
		-2 log likelihood				BIC
	Subject	Bayesian	Linear	Surprise		Bayesian	Linear	Surprise
	1	3.5607	4.3479	6.578		7.5119	8.2992	10.5293
	2	2.2394	5.834	6.2147		6.1907	9.7852	10.166
	3	2.7443	5.6519	5.2008		6.6956	9.6032	9.152
	4	3.8047	5.6324	6.7661		7.7559	9.5837	10.7174
	5	1.1221	5.2906	4.5839		5.0733	9.2419	8.5352
	6	3.1598	5.2666	4.4038		7.111	9.2179	8.355
	7	2.6671	4.5791	5.3446		6.6183	8.5304	9.2959
	8	1.5882	4.7013	6.5034		5.5394	8.6525	10.4546
	9	2.0332	5.2844	5.2132		5.9844	9.2356	9.1644
	10	2.3986	6.0542	6.1783		6.3499	10.0054	10.1295
	11	3.5273	5.407	6.8433		7.4786	9.3583	10.7945
	12	2.8027	5.0927	6.2929		6.754	9.044	10.2441
	13	3.1613	4.8313	6.026		7.1126	8.7825	9.9772
	14	0.5277	4.8281	6.47		4.4789	8.7793	10.4212
	15	4.0487	5.5107	4.4483		7.9999	9.462	8.3995
	16	0.9551	4.683	4.8265		4.9063	8.6342	8.7777
	18	2.2699	4.7804	5.149		6.2211	8.7316	9.1002
	19	3.0009	6.1744	6.1685		6.9522	10.1257	10.1197
	20	4.0187	5.9124	6.3639		7.9699	9.8636	10.3151
	21	2.1024	4.8297	4.6891		6.0536	8.781	8.6404
	22	3.9745	4.4037	6.5449		7.9258	8.3549	10.4961
	23	3.6109	4.3986	6.332		7.5622	8.3498	10.2833
	24	2.4544	5.1318	6.3335		6.4056	9.083	10.2847

## Sheet: Fig 5B
	Subject	Δσ	right FPC	left FPC
	1	0.49	0.51	0.22
	2	0.67	1.16	0.59
	3	0.19	-0.76	-0.74
	4	0.67	0.03	-0.08
	5	0.48	-0.64	-0.22
	6	0.38	-1.3	-1.78
	7	0.78	0.45	0.33
	8	0.53	-0.11	0.08
	9	0.81	1.57	1.98
	10	0.68	-0.16	-0.13
	11	0.58	-0.28	-0.66
	12	0.61	-0.39	0.5
	13	0.69	1.19	-0.37
	14	0.76	0.18	-0.01
	15	0.73	0.18	0.37
	16	0.6	-0.02	-0.07
	18	0.58	0.23	0.59
	19	0.64	-0.06	-0.04
	20	0.72	1	0.92
	21	0.53	0.42	0.89
	22	0.5	-0.65	-0.52
	23	0.71	1.29	1.01
	24	0.45	-0.32	-0.3

## Sheet: Fig 6
	Subject	Δσ	PPI n=5	PPI n=20	ΔPPI		Mean connectivity weights
	1	0.49	0.805	0.979	0.18		n=5	0.38±0.10
	2	0.67	0.604	0.76	0.16		n=20	0.66±0.14
	3	0.19	-0.266	-0.549	-0.28
	4	0.67	1.08	1.667	0.59
	5	0.48	0.619	1.117	0.5
	6	0.38	-0.37	-0.557	-0.19
	7	0.78	-0.019	0.238	0.26
	8	0.53	0.64	0.645	0.01
	9	0.81	0.783	1.517	0.73
	10	0.68	0.097	0.24	0.14
	11	0.58	-0.443	-0.531	-0.09
	12	0.61	0.322	0.775	0.45
	13	0.69	0.964	1.565	0.6
	14	0.76	0.296	1.169	0.87
	15	0.73	0.955	1.266	0.31
	16	0.6	0.175	0.265	0.09
	18	0.58	0.244	0.628	0.38
	19	0.64	0.312	0.721	0.41
	20	0.72	0.244	0.673	0.43
	21	0.53	0.251	1.013	0.76
	22	0.5	0.918	1.352	0.43
	23	0.71	-0.536	-0.302	0.23
	24	0.45	0.957	0.525	-0.43
